# Supplementary material for: Nutritional Genomic Approach for Improving Grain Protein Content in Wheat
Source: Foods. 2023 Mar 25;12(7):1399. doi: 10.3390/foods12071399 (PMC10093644; doi:10.3390/foods12071399)
Supplement: Supplementary file 1 [file foods-12-01399-s001.zip]

Archive with 3 entries (3 files):
- Figure_S1_Meteodata+Norm.jpg
- Figure_S2_Phylogeny_Origin.jpg
- Supplementary_Tables_foods_2279559_corrected.xlsx
