# Supplementary material for: Nutritional Genomic Approach for Improving Grain Protein Content in Wheat
Source: Foods. 2023 Mar 25;12(7):1399. doi: 10.3390/foods12071399 (PMC10093644; doi:10.3390/foods12071399)
Supplement: Supplementary file 1 [file foods-12-01399-s001.zip › Supplementary_Tables_foods_2279559_corrected.xlsx]

## Sheet: Table S1
Table S1. Information about a panel of 255 wheat accessions from 27 countries and summary statistics for GPC (%) from three growing seasons (2016, 2017, 2018),
the average best linear unbiased estimates (BLUEs), and clusters
Accession	Source	Country code	Accession status	GPC (%) 2016	GPC (%) 2017	GPC (%) 2018	GPC (%) Mean	GPC (%) St. Dev.	GPC (%) St. Err.	BLUEs Mean	Cluster (based on mean BLUE)
7017 (Kavkaz/M-43/Kavkaz)	IC&G SB RAS	RUS	line	11.0513	8.305	13.7257	11.0273	2.35188	0.78396	11.095	1	Legend for clusters:
7109 (Alabasskaya/M-43/K)	IC&G SB RAS	RUS	line	10.184	8.13	11.978	10.0973	1.67083	0.556945	11.8474	2	1 -average GPC
7114 (Kavkaz/M-43*/Kavkaz)	IC&G SB RAS	RUS	line	10.752	8.82733	11.8713	10.4836	1.3399	0.446633	11.9148	2	2 - high GPC
88-85	HLWWC	RUS	line	12.314	10.6837	10.2733	11.0903	0.935672	0.311891	11.9272	2	3 - low GPC
88-86	HLWWC	RUS	line	11.2157	9.648	11.2977	10.7204	0.810348	0.270116	11.9612	2
Acciaio	CoreCollection NoviSad via IPK	ITA	cultivar	11.7307	10.201	12.7547	11.5621	1.1227	0.374234	11.1882	1
Ai-bian	CoreCollection NoviSad via IPK	JPN	cultivar	12.8197	8.78	13.4823	11.694	2.20589	0.735297	11.1882	1
AKTEUR	GSA	GER	cultivar	8.49867	11.588	11.5143	10.5337	1.53236	0.510786	10.5215	3
Al'bina 45	HLWWC	RUS	cultivar	11.1057	10.494	15.607	12.4022	2.42128	0.807092	11.2012	1
Almari	GSA	PL	cultivar	9.821	8.61667	10.511	9.64956	0.833157	0.277719	10.6332	3
Ana	CoreCollection NoviSad via IPK	HRV	cultivar	12.7737	9.84367	12.4337	11.6837	1.39056	0.46352	11.1279	1
ANKAR	NGB	SWE	cultivar	13.6917	11.9127	11.347	12.3171	1.06221	0.35407	10.5823	3
Antonovka	GSA	BUL	cultivar	11.6317	9.477	11.2253	10.778	0.995684	0.331895	12.0614	2
APACHE	GSA	FRA	cultivar	10.4463	9.56967	9.71667	9.91089	0.415114	0.138371	10.6333	3
Aring II	NGB	SWE	cultivar	9.88967	12.0893	9.425	10.468	1.23876	0.412919	10.6648	3
ARKTIS	GSA	GER	cultivar	9.798	15.2573	10.4233	11.8262	2.58969	0.863229	10.6438	3
ARLEQUIN	GSA	FRA	cultivar	12.4943	8.99433	8.812	10.1002	1.79803	0.599344	10.6139	3
ATHLON	GSA	GER	cultivar	11.111	9.00033	12.3327	10.8147	1.47355	0.491184	10.5915	3
AURA	NGB	FIN	cultivar	9.77367	9.37667	10.3417	9.83067	0.440165	0.146722	10.8619	3
AURELE	GSA	FRA	cultivar	8.778	10.095	9.76033	9.54444	0.593419	0.197806	10.5713	3
Avalon	CoreCollection NoviSad via IPK	GBR	cultivar	11.1663	10.2127	11.9607	11.1132	0.763855	0.254618	10.5126	3
Bagrationovskaya	IC&G SB RAS	RUS	cultivar	10.754	7.34333	13.357	10.4848	2.61968	0.873227	11.3117	1
BANCO	NGB	SWE	cultivar	9.77167	12.694	10.279	10.9149	1.35424	0.451412	10.7173	3
Bankut 1205	CoreCollection NoviSad via IPK	HUN	cultivar	14.2673	12.7127	12.217	13.0657	0.927816	0.309272	11.4584	1
Bashkirskaya 10	VIR	RUS	cultivar	10.6447	9.47333	13.319	11.1457	1.72128	0.573761	11.6151	2
Batuta	GSA	PL	cultivar	10.9003	8.57467	9.43167	9.63556	1.02256	0.340852	10.5401	3
BCD 1302/83	CoreCollection NoviSad via IPK	MDA	line	11.759	10.511	11.265	11.1783	0.554306	0.184769	12.2008	2
Benni multifloret	CoreCollection NoviSad via IPK	USA	cultivar	9.94833	10.5013	10.7103	10.3867	0.352741	0.11758	11.1663	1
Bezenchukskaja 380	GSA	RUS	cultivar	10.9137	15.8803	14.0543	13.6161	2.17622	0.725407	11.5832	2
Bezenchukskaya 380	VIR	RUS	cultivar	16.7923	15.8283	16.5127	16.3778	0.538115	0.179372	11.5774	2
Bezenchukskaya 616	VIR	RUS	cultivar	9.80933	9.82667	14.5407	11.3922	2.36161	0.787203	11.5787	2
Bezenchukskaya 790	VIR	RUS	cultivar	11.379	9.15633	11.8107	10.782	1.242	0.413999	11.8246	2
BEZOSTAYA	HLWWC	RUS	cultivar	12.462	11.1073	13.6507	12.4067	1.10447	0.368157	12.5453	2
Bezostaya 1a	VIR	RUS	cultivar	10.7543	10.4003	13.319	11.4912	1.38676	0.462254	12.5731	2
Bezostaya 1b	CoreCollection NoviSad via IPK	RUS	cultivar	10.5953	16.147	13.1423	13.2949	2.41128	0.803759	12.5723	2
Biruza	GSA	RUS	cultivar	11.0903	13.2507	14.615	12.9853	1.54208	0.514026	11.7186	2
Biryuza	VIR	RUS	cultivar	13.6153	13.1843	14.1153	13.6383	0.422259	0.140753	11.7479	2
Bogatka	GSA	PL	cultivar	9.595	10.0947	10.279	9.98956	0.320439	0.106813	10.6124	3
BORG	NGB	SWE	cultivar	9.40467	10.5753	11.459	10.4797	0.898594	0.299531	10.6997	3
Brigant	CoreCollection NoviSad via IPK	GBR	cultivar	10.4503	9.12733	11.59	10.3892	1.06795	0.355983	10.3802	3
BRILLIANT	GSA	GER	cultivar	14.4057	11.3793	12.335	12.7067	1.34335	0.447782	11.0512	1
BUENNO	GSA	FRA	cultivar	11.1777	10.75	9.888	10.6052	0.587703	0.195901	10.6935	3
BULAVA	HLWWC	RUS	cultivar	11.7193	9.918	12.7413	11.4596	1.24193	0.413978	12.0242	2
BULK02R2B	HLWWC	USA	line	10.5813	10.2903	12.783	11.2182	1.18609	0.395365	11.4721	1
Cajeme 71	CoreCollection NoviSad via IPK	MEX	cultivar	11.67	10.1173	11.8637	11.217	0.833155	0.277718	11.7901	2
Capelle Desprez	CoreCollection NoviSad via IPK	FRA	cultivar	12.977	12.7583	12.9123	12.8826	0.161096	0.0536985	10.6326	3
CDC BUTEO	HLWWC	CAN	cultivar	10.4973	10.374	10.0623	10.3112	0.197002	0.0656675	11.2409	1
CDC FALCON	HLWWC	UKR	cultivar	9.93333	9.272	12.107	10.4374	1.28728	0.429094	11.529	2
Centurk	CoreCollection NoviSad via IPK	USA	cultivar	10.2203	9.30833	12.3787	10.6358	1.36744	0.455814	11.5782	2
Cheyenne	NGB	USA	cultivar	10.8853	16.2263	13.2203	13.444	2.32937	0.776457	11.6393	2
Cook	CoreCollection NoviSad via IPK	AUS	cultivar	13.3647	11.3237	14.8217	13.17	1.52452	0.508172	11.5755	2
Crina	GSA	ROM	cultivar	10.6823	10.0093	11.9983	10.8967	0.893422	0.297807	11.9061	2
DH01-25-135*R	HLWWC	CAN	DH line	9.65567	9.64633	10.813	10.0383	0.583295	0.194432	10.8648	3
DH01-25-199*R	HLWWC	CAN	DH line	10.745	8.82933	11.2703	10.2816	1.11961	0.373203	10.8412	3
DH01-29-125	HLWWC	CAN	DH line	10.1023	9.059	10.467	9.87611	0.636147	0.212049	11.0606	1
DH01-29-167	HLWWC	CAN	DH line	10.408	9.90467	11.9013	10.738	0.901007	0.300336	11.0514	1
DH01-29-33*R	HLWWC	CAN	DH line	9.50967	9.95233	11.426	10.296	0.870737	0.290246	11.0461	1
DH01-32-13	HLWWC	CAN	DH line	10.3073	8.36933	10.346	9.67422	0.982688	0.327563	11.0643	1
DH02-15-54	HLWWC	CAN	DH line	9.42033	9.98467	11.0847	10.1632	0.738593	0.246198	11.2922	1
DH02-18-88	HLWWC	CAN	DH line	8.78933	7.85833	11.2557	9.30111	1.52169	0.507231	11.2655	1
DH99-39-55-5*	HLWWC	CAN	DH line	8.797	10.6457	11.356	10.2662	1.14727	0.382423	10.9876	1
DH99-55-342-4	HLWWC	CAN	DH line	10.245	9.79467	10.127	10.0556	0.212232	0.0707439	10.8282	3
DISCUS	GSA	GER	cultivar	12.0477	12.299	14.272	12.8729	1.55903	0.519676	10.4496	3
Doneko	GSA	RUS	cultivar	10.4363	11.022	11.603	11.0204	0.510098	0.170033	11.896	2
Donska polupat.	CoreCollection NoviSad via IPK	RUS	cultivar	12.3557	10.5357	14.8847	12.592	1.89339	0.63113	11.5946	2
Durin	CoreCollection NoviSad via IPK	FRA	cultivar	9.36533	8.77033	9.15633	9.09733	0.26627	0.0887565	10.4254	3
Dzhangal	VIR	RUS	cultivar	11.1587	9.561	10.2697	10.3298	0.695639	0.23188	11.768	2
Ermak	GSA	RUS	cultivar	9.76033	10.619	10.492	10.2904	0.447184	0.149061	11.4151	1
Ernie	GSA	USA	cultivar	12.6043	12.4147	13.4577	12.8256	0.487804	0.162601	10.891	3
Ershovskaya 11	VIR	RUS	cultivar	12.694	12.6293	14.2993	13.2076	0.824863	0.274954	11.7998	2
FAMULUS	GSA	GER	cultivar	9.97033	14.3717	11.7003	12.0141	1.92154	0.640512	10.8135	3
Favoritka	GSA	RUS	cultivar	9.42	9.65967	10.3607	9.81344	0.427272	0.142424	11.354	1
Filatovka	IC&G SB RAS	RUS	cultivar	14.1703	7.89467	13.2583	11.7744	2.93789	0.979297	11.3666	1
Finezja	GSA	PL	cultivar	10.1727	10.5753	10.15	10.2993	0.216866	0.0722886	10.6317	3
Flair	GSA	GER	cultivar	12.2227	9.371	9.31633	10.3033	1.44558	0.481859	10.623	3
Florida	CoreCollection NoviSad via IPK	USA	cultivar	12.0747	10.657	10.8243	11.1853	0.673103	0.224368	11.3077	1
FOLKE	NGB	SWE	cultivar	8.44967	8.46667	9.31767	8.74467	0.436833	0.145611	10.6256	3
Goldfield	GSA	USA	cultivar	9.15833	11.93	11.3527	10.8137	1.2695	0.423166	11.1049	1
GSA 1	GSA	FRA	line	9.916	9.49433	11.7743	10.3949	1.05442	0.351473	10.7675	3
GSA 10	GSA	FRA	line	8.67567	8.14367	12.677	9.83211	2.14734	0.71578	10.7735	3
GSA 11	GSA	FRA	line	9.20933	8.63133	13.4503	10.4303	2.28177	0.760591	10.3669	3
GSA 12	GSA Kursk 2009/10	GER	line	11.398	8.32967	9.18733	9.63833	1.37284	0.457614	10.7497	3
GSA 3	GSA	FRA	line	8.86333	8.89033	9.823	9.19222	0.477155	0.159052	10.8923	3
GSA 4	GSA	FRA	line	9.31	9.88733	9.85733	9.68489	0.303663	0.101221	10.7859	3
GSA 5	GSA	FRA	line	9.94267	9.34233	9.559	9.61467	0.320624	0.106875	10.8698	3
GSA 6	GSA	FRA	line	8.86333	8.66233	8.27833	8.60133	0.264116	0.0880385	10.9891	1
GSA 7	GSA	FRA	line	9.13133	8.84867	12.2627	10.0809	1.64271	0.54757	10.6378	3
GSA 8	GSA	FRA	line	9.14467	9.91033	10.522	9.859	0.62124	0.20708	10.6472	3
GSA 9	GSA	FRA	line	10.0547	9.593	10.722	10.1232	0.503458	0.167819	10.7794	3
Guberniya	VIR	RUS	cultivar	12.082	9.64067	10.3477	10.6901	1.10319	0.367731	11.3635	1
Hazen	GSA	USA	cultivar	12.4943	12.905	11.824	12.4078	0.481133	0.160378	11.0347	1
Helios	CoreCollection NoviSad via IPK	USA	cultivar	10.4747	7.86767	8.85033	9.06422	1.14523	0.381745	10.7603	3
Holly E	CoreCollection NoviSad via IPK	USA	cultivar	11.245	8.476	12.4177	10.7129	1.76149	0.587163	11.0434	1
HOLME	NGB	SWE	cultivar	9.02867	11.6907	9.671	10.1301	1.20386	0.401287	10.578	3
Irkutskaya ozimaya	IC&G SB RAS	RUS	cultivar	12.1547	8.592	14.594	11.7802	2.61714	0.872381	11.1999	1
Ivanka	CoreCollection NoviSad via IPK	SRB	cultivar	11.115	8.06567	10.6497	9.94344	1.42412	0.474706	11.402	1
JULIUS	GSA	GER	cultivar	11.949	15.43	15.01	14.1297	1.64635	0.548784	10.7199	3
JYVA	NGB	FIN	cultivar	9.81933	9.52267	12.5343	10.6254	1.44103	0.480343	10.8818	3
Kalach 60	VIR	RUS	cultivar	11.9487	11.6603	13.969	12.526	1.0922	0.364066	11.7523	2
Karabalikskaya Osimaya	GSA	KAZ	cultivar	12.2683	10.5243	10.7693	11.1873	0.822337	0.274112	11.382	1
KARABALYKSKAYA 101	HLWWC	KAZ	cultivar	11.383	11.351	12.3803	11.7048	0.532609	0.177536	11.5989	2
KARABALYKSKAYA OSTISTAYA	HLWWC	KAZ	cultivar	8.506	10.4767	12.842	10.6082	1.8825	0.627501	11.4254	1
KATYA	HLWWC	BUL	cultivar	11.4987	9.09167	8.40367	9.66467	1.40891	0.469637	11.1099	1
Kazanskaya 285	VIR	RUS	cultivar	10.5733	10.7313	10.486	10.5969	0.182747	0.0609156	11.5639	2
Kazanskaya 560	VIR	RUS	cultivar	11.0543	9.19233	9.55167	9.93278	0.856466	0.285489	11.7253	2
Kirgiskaja 16	GSA	RUS	cultivar	10.5603	13.013	11.5072	11.6935	1.08089	0.360295	11.4771	1
Kirija	GSA	UKR	cultivar	10.3	8.381	12.3347	10.3386	1.71401	0.571337	11.897	2
Kobra plus	GSA	PL	cultivar	9.49667	9.49667	8.43433	9.14256	0.531502	0.177167	10.7088	3
Kohelia	GSA	PL	cultivar	8.86	10.8017	8.78567	9.48244	0.99175	0.330583	10.6233	3
KOMSOMOLSKAYA 103	HLWWC	KAZ	cultivar	7.56833	10.9477	12.3233	10.2798	2.12119	0.707063	11.4008	1
Komsomolskaya 75	GSA	KAZ	cultivar	13.2773	11.7327	12.4773	12.4958	0.6766	0.225533	11.5673	2
Korweta	GSA	PL	cultivar	10.2277	11.071	11.174	10.8242	0.452421	0.150807	10.7376	3
KOSACK	NGB	SWE	cultivar	8.548	8.896	10.678	9.374	0.991324	0.330441	10.5463	3
KP134-3	HLWWC	RUS	line	11.153	12.578	12.4297	12.0536	0.686227	0.228742	11.2007	1
Kristall	GSA	BUL	cultivar	11.5713	9.35933	11.36	10.7636	1.0585	0.352833	11.7239	2
KRUZHINKA/MV IRMA	HLWWC	UKR	cultivar	9.91633	9.15833	10.5223	9.86567	0.59868	0.19956	11.5406	2
Kuibyshevka	VIR	RUS	cultivar	12.7263	9.768	8.72667	10.407	1.79994	0.59998	12.0031	2
Kulundinka	IC&G SB RAS	RUS	cultivar	12.7377	7.798	14.932	11.8226	3.16528	1.05509	11.2011	1
L - 1	CoreCollection NoviSad via IPK	HUN	line	13.8	12.373	12.508	12.8937	0.683823	0.227941	11.5704	2
L 1/91	CoreCollection NoviSad via IPK	SRB	line	13.4807	12.4243	12.3593	12.7548	0.577993	0.192664	11.542	2
Lambriego Inia	CoreCollection NoviSad via IPK	CHL	cultivar	10.3057	8.14933	9.46967	9.30822	0.943114	0.314371	10.8317	3
Legenda	GSA	PL	cultivar	9.386	11.3163	10.5033	10.4019	0.842071	0.28069	10.734	3
LEIFFER	GSA	GER	cultivar	9.08767	9.996	11.6507	10.2448	1.12741	0.375804	10.8015	3
Levoberezhnaya 1	VIR	RUS	cultivar	11.8583	13.9613	14.9053	13.575	1.35405	0.45135	11.9401	2
Levoberezhnaya 3	VIR	RUS	cultivar	11.687	13.4673	15.067	13.4071	1.46872	0.489574	11.7998	2
LINNA	NGB	FIN	cultivar	9.848	11.591	10.7007	10.7132	0.762425	0.254142	10.7691	3
Liona	GSA	UKR	cultivar	11.157	8.47233	12.5173	10.7156	1.83076	0.610254	11.8359	2
LUTESCENS410H39	HLWWC	KAZ	cultivar	14.4647	10.8147	11.421	12.2334	1.69492	0.564973	11.6457	2
LUTESCENS410H48	HLWWC	KAZ	cultivar	10.94	10.766	12.3083	11.3381	0.733413	0.244471	11.1558	1
LUTESCENS410H53	HLWWC	KAZ	cultivar	15.432	12.9547	14.138	14.1749	1.07957	0.359857	11.7961	2
M-31*/Jo3088	IC&G SB RAS	RUS	line	9.133	8.55933	11.5003	9.73089	1.35586	0.451955	10.6529	3
M-31/Cloud	IC&G SB RAS	RUS	line	11.1413	8.92067	13.53	11.1973	1.99838	0.666127	11.6478	2
M-31/Flex	IC&G SB RAS	RUS	line	11.1227	8.594	15.909	11.8752	3.22104	1.07368	11.3287	1
M-31/Fox	IC&G SB RAS	RUS	line	10.3093	9.92933	15.8577	12.0321	2.90718	0.969059	11.4984	2
M-31/Holley	IC&G SB RAS	RUS	line	11.1397	10.0737	10.4977	10.5703	0.479906	0.159969	11.0381	1
MAGISTER	GSA	GER	cultivar	9.81133	10.3547	12.5303	10.8988	1.26762	0.422541	10.8636	3
Malahit	GSA	RUS	cultivar	10.695	12.3257	12.7963	11.939	0.966882	0.322294	11.9069	2
Malakhit	VIR	RUS	cultivar	12.371	10.1177	9.70867	10.7324	1.24981	0.416603	11.7392	2
MATRIX	GSA	GER	cultivar	8.966	12.3133	9.582	10.2871	1.5432	0.5144	10.9276	3
Mikon	GSA	GER	cultivar	11.5843	8.27833	9.70133	9.85467	1.4405	0.480167	11.1973	1
Min. Dwarf	CoreCollection NoviSad via IPK	AUS	cultivar	16.232	9.71833	10.45	12.1334	3.09421	1.0314	10.5894	3
Mina	CoreCollection NoviSad via IPK	SRB	cultivar	13.34	8.81033	11.3337	11.1613	1.96684	0.655613	10.6239	3
Mironovska 808	CoreCollection NoviSad via IPK	UKR	cultivar	11.5903	9.69167	12.2837	11.1886	1.16459	0.388195	11.5572	2
Mironovskaya 808	HLWWC	UKR	cultivar	10.302	9.62533	12.1027	10.6767	1.11096	0.37032	11.2511	1
Moskovskaja 56	VIR	RUS	cultivar	11.9587	15.352	15.122	14.1442	1.65302	0.551005	11.5787	2
Moskovskaya 40	VIR	RUS	cultivar	15.2837	16.5073	16.1763	15.9891	0.578681	0.192894	11.5803	2
Moskovskaya 56	GSA	RUS	cultivar	7.83167	10.4617	9.838	9.37711	1.19129	0.397095	11.6083	2
Mulan	GSA	GER	cultivar	13.551	10.524	11.474	11.8497	1.34445	0.44815	11.7447	2
Muszelka	GSA	PL	cultivar	10.013	9.75467	8.93967	9.56911	0.492917	0.164306	10.4138	3
Muza	GSA	PL	cultivar	10.049	11.4327	10.2773	10.5863	0.643351	0.21445	11.0002	1
Naridana	GSA	PL	cultivar	10.2903	9.39367	10.4463	10.0434	0.494128	0.164709	10.6705	3
Narobna	GSA	PL	cultivar	9.57033	8.08833	10.1707	9.27644	0.932784	0.310928	10.9863	1
Neda	GSA	BUL	cultivar	12.314	8.91333	11.5197	10.9157	1.54286	0.514287	12.0534	2
Nemchinovskaya 24	VIR	RUS	cultivar	10.7253	12.9333	13.8717	12.5101	1.40136	0.467121	11.2414	1
Nemchinovskaya 57	VIR	RUS	cultivar	10.5453	14.6413	14.2063	13.131	1.95851	0.652836	11.5511	2
NI98414 (=NE90614)/WESLEY	HLWWC	USA	line	11.6963	10.296	10.3093	10.7672	0.703529	0.23451	11.5039	2
Nizija	CoreCollection NoviSad via IPK	SRB	cultivar	12.3843	10.9213	12.7607	12.0221	0.842624	0.280875	11.2826	1
Norin 10	CoreCollection NoviSad via IPK	JPN	cultivar	11.9473	9.81367	11.1853	10.9821	0.938242	0.312747	11.5375	2
Norstar	GSA	USA	cultivar	11.5653	12.3043	10.685	11.5182	0.732093	0.244031	11.1124	1
Nov.Crvena	CoreCollection NoviSad via IPK	SRB	cultivar	15.0517	10.4293	15.5157	13.6656	2.44108	0.813693	11.6194	2
Nova banatka	CoreCollection NoviSad via IPK	SRB	cultivar	13.7617	9.44867	12.519	11.9098	1.92322	0.641074	12.2084	2
Novosibirskaya 32	IC&G SB RAS	RUS	cultivar	14.8733	9.16733	15.5247	13.1884	3.03022	1.01007	11.1993	1
NS 22/92	CoreCollection NoviSad via IPK	SRB	line	10.9233	10.6763	11.896	11.1652	0.577005	0.192335	11.3226	1
NS 46/90	CoreCollection NoviSad via IPK	SRB	line	11.6383	9.75467	10.492	10.6283	0.825557	0.275186	11.8082	2
NS 55-25	CoreCollection NoviSad via IPK	SRB	line	12.071	12.0557	12.428	12.1849	0.199574	0.0665245	11.704	2
NS 602	CoreCollection NoviSad via IPK	SRB	line	11.235	10.7313	12.392	11.4528	0.743114	0.247705	11.6587	2
NS 63-24	CoreCollection NoviSad via IPK	SRB	line	11.571	8.913	11.1147	10.5329	1.2331	0.411033	10.6237	3
NS 66/92	CoreCollection NoviSad via IPK	SRB	line	12.563	9.671	12.905	11.713	1.54025	0.513418	11.899	2
NS 79/90	CoreCollection NoviSad via IPK	SRB	line	12.6597	9.671	11.5633	11.298	1.3128	0.437599	11.0193	1
Odesska 267	GSA	UKR	cultivar	13.399	9.48667	11.624	11.5032	1.703	0.567668	11.9809	2
Peking 11	CoreCollection NoviSad via IPK	CHN	cultivar	12.141	11.497	12.3597	11.9992	0.39697	0.132323	11.5731	2
PEREGRINE	HLWWC	CAN	line	9.331	10.0737	12.601	10.6686	1.48472	0.494906	10.9547	1
PICARD	GSA	FRA	cultivar	9.196	10.0037	10.7613	9.987	0.686308	0.228769	10.5951	3
PIKO	GSA	GER	cultivar	9.86867	8.95867	10.91	9.91244	0.852065	0.284022	10.634	3
PKB Krupna	CoreCollection NoviSad via IPK	SRB	cultivar	13.4557	12.9863	14.7323	13.7248	0.78593	0.261977	11.0099	1
Pobeda	CoreCollection NoviSad via IPK	SRB	cultivar	12.6297	8.85967	12.1123	11.2006	1.77159	0.590529	11.7895	2
Podoljanka	GSA	UKR	cultivar	11.21	9.43933	9.24367	9.96433	0.940056	0.313352	11.5879	2
Polisska 90	GSA	UKR	cultivar	15.2777	11.0827	13.0477	13.136	1.82621	0.608736	11.3045	1
Povolzhskaya 86	VIR	RUS	cultivar	11.3483	12.6713	14.064	12.6946	1.18288	0.394292	11.537	2
Powaga	GSA	UKR	cultivar	13.836	9.255	10.9667	11.3526	2.00491	0.668302	12.0265	2
Purd.39120	CoreCollection NoviSad via IPK	USA	line	13.6763	11.8277	15.2493	13.5844	1.49121	0.497068	11.1643	1
Rannaya 12	VIR	RUS	cultivar	13.151	14.1073	15.7777	14.3453	1.45303	0.484345	12.2211	2
Renesansa	CoreCollection NoviSad via IPK	SRB	cultivar	14.873	9.61733	13.317	12.6024	2.34655	0.782183	11.7534	2
RENODLAT SAMMETSVETE	NGB	SWE	cultivar	10.03	11.2423	10.4197	10.564	0.545019	0.181673	10.943	1
Resurs	VIR	RUS	cultivar	14.132	8.90733	10.482	11.1738	2.32319	0.774397	11.8301	2
RIDA	NGB	NOR	cultivar	9.551	9.95433	13.6723	11.0592	1.96936	0.656453	10.8409	3
Ridit	NGB	USA	cultivar	10.0493	12.329	15.4927	12.6237	2.36928	0.789759	11.5518	2
Roma	GSA	PL	cultivar	10.7363	11.153	9.87067	10.5867	0.56996	0.189987	11.0363	1
Roughrider	GSA	USA	cultivar	11.288	11.474	11.7117	11.4912	0.199101	0.066367	11.4035	1
Rusalka	CoreCollection NoviSad via IPK	BUL	cultivar	13.397	10.9613	15.5403	13.2996	1.98502	0.661673	11.6127	2
Rywalka	GSA	PL	cultivar	10.4823	11.1623	10.0927	10.5791	0.477381	0.159127	10.6067	3
S01-249-14*R	HLWWC	CAN	line	11.835	10.1043	12.3807	11.44	1.03525	0.345083	11.0289	1
S01-249-8*R	HLWWC	CAN	line	9.804	9.41467	11.3887	10.2024	0.908633	0.302878	10.9935	1
S01-285-20*R	HLWWC	CAN	line	10.4027	10.448	11.7933	10.8813	0.685783	0.228594	11.0255	1
S01-285-7*R	HLWWC	CAN	line	5.74333	9.87067	11.674	9.096	2.63843	0.879478	11.0772	1
S01-31-12	HLWWC	CAN	line	9.88767	10.0397	12.4433	10.7902	1.24377	0.41459	11.1691	1
S01-360-1	HLWWC	CAN	line	11.1757	10.8177	12.0933	11.3622	0.571158	0.190386	10.8993	3
Sailor	GSA	GER	cultivar	12.3673	8.80833	11.2803	10.8187	1.58426	0.528088	10.8143	3
Sakura	GSA	CZ	cultivar	12.2137	7.93633	10.5627	10.2376	1.87685	0.625618	11.1059	1
Santa	VIR	RUS	cultivar	14.2047	10.1023	10.1707	11.4926	2.04679	0.682263	12.0125	2
Saratovskaya 17	VIR	RUS	cultivar	11.4133	10.3797	10.1933	10.6621	0.596078	0.198693	11.7382	2
Saratovskaya 90	VIR	RUS	cultivar	11.2517	11.9283	12.506	11.8953	0.560709	0.186903	11.5937	2
Sava	CoreCollection NoviSad via IPK	SRB	cultivar	13.6193	7.87567	12.5343	11.3431	2.65322	0.884408	11.1025	1
SAXO	NGB	SWE	cultivar	12.6543	11.174	10.1233	11.3172	1.10721	0.36907	10.6962	3
SD98444/SD97060	HLWWC	USA	line	13.355	13.927	12.08	13.1207	0.830131	0.27671	11.3806	1
SD98W302/NW97S186	HLWWC	USA	line	12.591	11.1017	12.487	12.0599	0.725911	0.24197	11.5489	2
SERI82	HLWWC	MEX	cultivar	9.54367	7.739	11.2387	9.50711	1.51643	0.505476	11.6084	2
Severodonetskaya Yubileinaya	VIR	RUS	cultivar	12.331	10.5163	9.55867	10.802	1.24476	0.414919	11.9341	2
Simila	GSA	CZ	cultivar	12.6197	8.08833	12.0933	10.9338	2.15226	0.717419	10.9497	1
SKAGEN	GSA	GER	cultivar	10.251	13.4597	11.5993	11.77	1.39972	0.466573	10.8547	3
Skipetr	GSA	RUS	cultivar	8.86767	10.568	10.811	10.0822	0.920819	0.30694	11.4335	1
Skorospelka 35	VIR	RUS	cultivar	11.265	14.0167	13.3457	12.8758	1.26214	0.420712	11.6421	2
Slawa	GSA	PL	cultivar	12.2587	9.78133	11.309	11.1163	1.08615	0.362048	11.1595	1
Smuga	GSA	PL	cultivar	14.155	11.235	13.5033	12.9644	1.33124	0.443748	12.516	2
Smuglyanka	VIR	RUS	cultivar	11.7783	13.321	15.2363	13.4452	1.50359	0.501196	11.53	2
Sofija	CoreCollection NoviSad via IPK	SRB	cultivar	13.95	10.695	11.2517	11.9656	1.51276	0.504255	11.9335	2
ST.ERYHTR 1334-07	HLWWC	UKR	line	10.3683	9.48267	11.1377	10.3296	0.720539	0.24018	11.9294	2
STARKE I	NGB	SWE	cultivar	8.73067	12.0193	8.41333	9.72111	1.73053	0.576844	10.611	3
Sukces	GSA	PL	cultivar	12.7053	10.9633	11.5463	11.7383	0.791978	0.263993	12.5443	2
Suwon 92	CoreCollection NoviSad via IPK	IND	cultivar	14.2157	10.7427	15.2113	13.3899	2.03547	0.678489	11.6391	2
Svetoch	VIR	RUS	cultivar	11.3563	10.6287	7.93567	9.97356	1.56569	0.521896	11.8447	2
Svilena	GSA	BUL	cultivar	11.2117	9.75867	10.0627	10.3443	0.70093	0.233643	11.8138	2
SW MAXI	GSA	GER	cultivar	11.263	16.627	13.849	13.913	2.32913	0.776378	10.7719	3
SW TATAROS	GSA	GER	cultivar	9.39967	11.1187	11.8143	10.7776	1.08966	0.363219	10.8712	3
Szegedi 768	CoreCollection NoviSad via IPK	HUN	cultivar	15.939	10.5267	16.515	14.3269	2.86346	0.954485	11.345	1
TARSO	GSA	GER	cultivar	10.0967	11.5613	12.409	11.3557	1.01839	0.339463	11.1013	1
TIGER	GSA	GER	cultivar	10.0723	12.8937	13.281	12.0823	1.52567	0.508557	10.5722	3
TJB 990-15	CoreCollection NoviSad via IPK	GBR	line	9.81733	9.23	10.3113	9.78622	0.475472	0.158491	10.3669	3
Tonacja	GSA	PL	cultivar	9.54367	11.1437	9.60067	10.096	0.787936	0.262645	10.5753	3
TRANSIT	GSA	GER	cultivar	10.7653	10.3457	15.3633	12.1581	2.41509	0.80503	12.0082	2
Triple Dirk B (GK 12)	CoreCollection NoviSad via IPK	AUS	line	12.8877	11.06	12.223	12.0569	0.816139	0.272046	12.4139	2
Triple Dirk B (GK 775)	CoreCollection NoviSad via IPK	AUS	line	12.124	11.3357	14.7113	12.7237	1.5306	0.510199	12.415	2
Tulsa	GSA	GER	cultivar	10.9153	7.848	9.365	9.37611	1.33496	0.444987	10.7494	3
TURKIS	GSA	GER	cultivar	10.9533	12.3617	12.7373	12.0174	0.832711	0.27757	10.9733	1
Turnia	GSA	PL	cultivar	9.551	9.56667	10.6057	9.90778	0.525113	0.175038	10.8572	3
Ul'yanovka	IC&G SB RAS	RUS	cultivar	11.8353	8.36	11.2103	10.4686	1.60624	0.535414	11.0998	1
UMKA	HLWWC	RUS	cultivar	12.0613	10.4423	12.3973	11.6337	0.911963	0.303988	11.6532	2
Vakka	NGB	FIN	cultivar	10.0967	11.36	10.9877	10.8148	0.566059	0.188686	11.0269	1
Vel	CoreCollection NoviSad via IPK	USA	line	11.7517	9.238	13.19	11.3932	1.73598	0.578659	11.3472	1
Viktoriya 95	VIR	RUS	cultivar	12.7793	11.7097	15.719	13.4027	1.80934	0.603114	11.3647	1
Volzhskaya K	VIR	RUS	cultivar	12.084	12.8593	15.236	13.3931	1.42529	0.475096	11.6686	2
Wagrein	n/a	AUT	cultivar	10.676	18.1337	15.3347	14.7148	3.26913	1.08971	11.3263	1
WALDE	NGB	SWE	cultivar	9.65967	12.0327	11.5443	11.0789	1.08718	0.362394	10.5143	3
Wesley/SD97049	HLWWC	USA	line	12.5097	9.37667	11.6547	11.1803	1.41919	0.473063	11.666	2
Wydma	GSA	PL	cultivar	9.202	11.0273	10.986	10.4051	0.906378	0.302126	10.5682	3
ZAURALSKAYA OZIMAYA	HLWWC	RUS	cultivar	11.174	12.2037	13.83	12.4026	1.16232	0.387441	11.5836	2
Zemka	VIR	RUS	cultivar	10.2733	11.1457	13.796	11.7383	1.60782	0.535941	11.3287	1
Zentos	GSA	GER	cultivar	13.8187	10.9993	10.148	11.6553	1.66456	0.554852	10.8751	3
ZG K 3/82	CoreCollection NoviSad via IPK	HRV	line	15.0917	13.838	13.667	14.1989	0.709818	0.236606	11.1108	1
ZG K 238/82	CoreCollection NoviSad via IPK	HRV	line	17.5467	13.7787	15.8347	15.72	1.64234	0.547448	11.2607	1
ZG K T 159/82	CoreCollection NoviSad via IPK	HRV	line	16.4807	8.80367	14.039	13.1078	3.4002	1.1334	11.1917	1
Zlatica	GSA	BUL	cultivar	13.0797	9.35733	10.4043	10.9471	1.66381	0.554604	11.7078	2
ZOBEL	GSA	GER	cultivar	11.436	11.1113	12.502	11.6831	0.645823	0.215274	10.9649	1
ZOLOTAVA/DAR ZERNOGRADA	HLWWC	UKR	cultivar	10.8813	9.75667	11.0617	10.5666	0.618186	0.206062	11.6136	2
Zvonniza	GSA	RUS	cultivar	10.2793	10.6363	14.0297	11.6484	1.79298	0.597659	11.9831	2
Average				11.2927	10.6009	11.9273	11.2737			11.2699
St. Dev.				1.78714	1.86747	1.85076	1.36737			0.503567
St. error				0.111915	0.116946	0.115899	0.0856279			0.0315346
Min				5.74333	7.34333	7.93567	8.60133			10.3669
Max				17.5467	18.1337	16.515	16.3778			12.5731
Heritability (H2)				0.79	0.68	0.78	0.79

## Sheet: Table S2
Table S2. Variability and stability of GPC (%) in a panel of 255 wheat accessions. Deviation from the annual average GPC from three growing seasons (2016, 2017, 2018)
Accession	Country code	Deviation from average -2016 (in %)	Deviation from average -2017 (in %)	Deviation from average -2018 (in %)	Average	Variance across the growing seasons
TJB 990-15	GBR	-0.13065	-0.129319	-0.135487	-0.131819	1.05357e-05
GSA 9	FRA	-0.109634	-0.095077	-0.101057	-0.101922	5.35359e-05
KRUZHINKA/MV IRMA	UKR	-0.121883	-0.13608	-0.117797	-0.125253	9.20837e-05
AURA	FIN	-0.134517	-0.115484	-0.132944	-0.127648	0.000111596
S01-360-1	CAN	-0.0103662	0.0204478	0.0139173	0.00799963	0.00026364
Naridana	PL	-0.0887647	-0.11388	-0.124169	-0.108938	0.000331683
ST.ERYHTR 1334-07	UKR	-0.0818576	-0.105485	-0.0662067	-0.0845164	0.000390996
Avalon	GBR	-0.0111927	-0.0366229	0.00279443	-0.015007	0.000399342
DH01-29-125	CAN	-0.105413	-0.14545	-0.122436	-0.124433	0.00040374
ZOBEL	GER	0.012687	0.0481498	0.0481804	0.036339	0.000419566
NS 22/92	SRB	-0.032711	0.00711556	-0.00262729	-0.00940757	0.000431017
NS 602	SRB	-0.00511209	0.0123038	0.0389579	0.0153832	0.000492652
PKB Krupna	SRB	0.191534	0.225022	0.235174	0.217243	0.000521496
ZOLOTAVA/DAR ZERNOGRADA	UKR	-0.0364302	-0.0796381	-0.0725786	-0.0628823	0.000537245
Peking 11	CHN	0.0751165	0.0845304	0.036247	0.065298	0.000655124
FOLKE	SWE	-0.25176	-0.201326	-0.218797	-0.223961	0.000655912
GSA 3	FRA	-0.215129	-0.161361	-0.17643	-0.184307	0.000769298
Ernie	USA	0.116146	0.171095	0.128304	0.138515	0.000833055
Turnia	PL	-0.154235	-0.0975611	-0.11081	-0.120869	0.000878851
Biryuza	RUS	0.205673	0.243699	0.183444	0.210939	0.000928475
DH01-25-135*R	CAN	-0.144966	-0.090046	-0.0934271	-0.10948	0.000947319
KARABALYKSKAYA 101	KAZ	0.00799369	0.0707579	0.0379797	0.0389104	0.000985488
LUTESCENS410H48	KAZ	-0.0312351	0.015574	0.0319432	0.00542734	0.00107509
Nizija	SRB	0.0966643	0.0302268	0.0698672	0.0655861	0.00111723
PIKO	GER	-0.126104	-0.154915	-0.0852945	-0.122105	0.00122374
Durin	FRA	-0.170676	-0.17268	-0.232324	-0.191893	0.00122697
Crina	ROM	-0.0540521	-0.0558036	0.00595244	-0.0346344	0.00123624
Almari	PL	-0.130325	-0.187176	-0.118747	-0.145416	0.00134143
S01-285-20*R	CAN	-0.0788173	-0.0144235	-0.011235	-0.0348253	0.00145402
Favoritka	RUS	-0.165835	-0.0887882	-0.131351	-0.128658	0.00148949
SD98W302/NW97S186	USA	0.114965	0.0472379	0.0469227	0.0697086	0.00153614
DH99-55-342-4	CAN	-0.0927791	-0.0760535	-0.150942	-0.106592	0.00154516
Cajeme 71	MEX	0.0334083	-0.0456158	-0.00533815	-0.00584856	0.0015614
DH01-29-167	CAN	-0.078345	-0.065677	-0.00218014	-0.0487341	0.00166557
Ershovskaya 11	RUS	0.124086	0.191345	0.198871	0.171434	0.00169552
88-86	RUS	-0.0068241	-0.0898888	-0.0527922	-0.049835	0.00173149
UMKA	RUS	0.0680618	-0.014958	0.039405	0.0308363	0.00177814
S01-249-8*R	CAN	-0.131831	-0.111899	-0.0451626	-0.0962976	0.00206041
GSA 5	FRA	-0.119552	-0.118723	-0.198564	-0.145613	0.00210303
BCD 1302/83	MDA	0.0412895	-0.0084806	-0.055531	-0.00757404	0.00234416
BEZOSTAYA	RUS	0.103542	0.0477725	0.144486	0.0986	0.00235668
NS 55-25	SRB	0.0689178	0.13723	0.0419761	0.0827081	0.00241097
Narobna	PL	-0.152523	-0.237015	-0.147281	-0.178939	0.00253642
S01-249-14*R	CAN	0.0480194	-0.0468421	0.0380077	0.0130617	0.00271641
Roughrider	USA	-0.000418801	0.0823607	-0.018082	0.0212866	0.00287553
M-31/Holley	RUS	-0.0135541	-0.0497349	-0.119865	-0.0610513	0.00292155
Acciaio	ITA	0.0387805	-0.0377234	0.0693642	0.0234738	0.00304266
Brigant	GBR	-0.0745963	-0.139004	-0.0282826	-0.0806277	0.00309209
Bogatka	PL	-0.150338	-0.047754	-0.138198	-0.112097	0.00314185
Kalach 60	RUS	0.0580849	0.0999379	0.171175	0.109733	0.0032693
Doneko	RUS	-0.0758361	0.0397229	-0.0271927	-0.021102	0.00336629
APACHE	FRA	-0.0749505	-0.0972781	-0.185345	-0.119191	0.00340686
GSA 1	FRA	-0.121913	-0.104384	-0.0128279	-0.0797084	0.00343156
DH02-15-54	CAN	-0.165805	-0.0581305	-0.0706503	-0.0981954	0.00346753
Benni multifloret	USA	-0.11905	-0.00939247	-0.102035	-0.0768257	0.0034828
Mironovskaya 808	UKR	-0.0877316	-0.0920269	0.0146999	-0.0550196	0.00365021
Capelle Desprez	FRA	0.149146	0.203514	0.0825831	0.145081	0.00366846
Bezenchukskaya 380	RUS	0.487004	0.493112	0.384439	0.454852	0.0037278
GSA 4	FRA	-0.175576	-0.0673121	-0.173551	-0.138813	0.00383531
DH01-29-33*R	CAN	-0.157895	-0.0611805	-0.0420326	-0.0870359	0.00385739
DH01-32-13	CAN	-0.0872593	-0.210507	-0.132581	-0.143449	0.00388611
Triple Dirk B (GK 12)	AUS	0.141236	0.0433075	0.0247887	0.0697773	0.00391547
GSA 8	FRA	-0.190216	-0.0651424	-0.117825	-0.124395	0.00394325
GSA 6	FRA	-0.215129	-0.182868	-0.305936	-0.234645	0.00407206
Saratovskaya 90	RUS	-0.00363621	0.125219	0.0485157	0.0566994	0.00420113
Komsomolskaya 75	KAZ	0.175742	0.106761	0.0461123	0.109538	0.00420673
Dzhangal	RUS	-0.0118716	-0.0980956	-0.138981	-0.0829826	0.00421048
Mironovska 808	UKR	0.0263536	-0.0857696	0.0298751	-0.00984699	0.00432628
PICARD	FRA	-0.185671	-0.0563382	-0.0977589	-0.113256	0.00436185
DH01-25-199*R	CAN	-0.0485028	-0.167115	-0.0550838	-0.0902339	0.00444385
Kazanskaya 285	RUS	-0.0637044	0.0123038	-0.120843	-0.0574146	0.0044617
DISCUS	GER	0.0668516	0.160184	0.196579	0.141205	0.00447746
CDC BUTEO	CAN	-0.0704344	-0.021404	-0.156364	-0.082734	0.00466699
Antonovka	BUL	0.0300138	-0.106019	-0.0588567	-0.0449541	0.00477122
BULAVA	RUS	0.0377769	-0.0644192	0.0682463	0.013868	0.00482876
KOSACK	SWE	-0.243053	-0.160826	-0.104746	-0.169542	0.00483919
BULK02R2B	USA	-0.0629959	-0.0292964	0.0717397	-0.00685089	0.00491627
Kristall	BUL	0.0246711	-0.117119	-0.0475661	-0.0466714	0.00502672
Korweta	PL	-0.094314	0.0443451	-0.0631605	-0.0377098	0.00529239
Norin 10	JPN	0.0579668	-0.0742612	-0.0622103	-0.0261682	0.00534534
Finezja	PL	-0.0991844	-0.00241193	-0.149014	-0.0835367	0.00555666
Svilena	BUL	-0.00717831	-0.0794494	-0.156336	-0.0809878	0.00556377
Ermak	RUS	-0.135698	0.00170722	-0.12034	-0.0847768	0.00566858
Lambriego Inia	CHL	-0.0874069	-0.23126	-0.206054	-0.174907	0.00590104
NS 46/90	SRB	0.0306041	-0.0798267	-0.12034	-0.0565209	0.00610341
Bezenchukskaya 790	RUS	0.00763948	-0.136268	-0.00978173	-0.0461369	0.00616865
Sukces	PL	0.12509	0.0341887	-0.0319437	0.0424449	0.00621599
CDC FALCON	UKR	-0.120378	-0.125357	0.0150632	-0.0768908	0.00634784
Florida	USA	0.0692425	0.00529182	-0.0924769	-0.00598085	0.0066336
Purd.39120	USA	0.211074	0.115723	0.27852	0.201772	0.0066906
Saratovskaya 17	RUS	0.0106798	-0.0208695	-0.145381	-0.0518568	0.00680887
S01-31-12	CAN	-0.124422	-0.0529422	0.0432617	-0.0447008	0.00708039
7114 (Kavkaz/M-43*/Kavkaz)	RUS	-0.047883	-0.167304	-0.00469537	-0.073294	0.00709464
L 1/91	SRB	0.193747	0.172007	0.036219	0.133991	0.00728771
Centurk	USA	-0.0949634	-0.12193	0.03784	-0.0596845	0.00731507
BORG	SWE	-0.167193	-0.00241193	-0.0392658	-0.0696235	0.00747937
NI98414 (=NE90614)/WESLEY	USA	0.0357402	-0.0287619	-0.135655	-0.0428923	0.00749383
Slawa	PL	0.0855362	-0.0773112	-0.051842	-0.014539	0.00767345
Bezostaya 1a	RUS	-0.0476763	-0.01892	0.116678	0.0166941	0.00770439
L - 1	HUN	0.222025	0.167165	0.0486834	0.145958	0.00784915
Cook	AUS	0.183475	0.0681795	0.242664	0.164773	0.00787351
Kazanskaya 560	RUS	-0.0211106	-0.132873	-0.199179	-0.117721	0.00809924
M-31*/Jo3088	RUS	-0.19125	-0.192584	-0.0358004	-0.139878	0.00812458
Muszelka	PL	-0.113323	-0.0798267	-0.250489	-0.14788	0.00817704
LEIFFER	GER	-0.195264	-0.0570614	-0.0231963	-0.0918405	0.00830901
MAGISTER	GER	-0.131181	-0.0232278	0.0505559	-0.0346178	0.00835441
AURELE	FRA	-0.222686	-0.0477225	-0.181684	-0.150697	0.00837315
Karabalikskaya Osimaya	KAZ	0.0863922	-0.00722284	-0.0970882	-0.00597293	0.00841743
NS 63-24	SRB	0.0246416	-0.159222	-0.0681351	-0.067572	0.00845174
Triple Dirk B (GK 775)	AUS	0.0736111	0.0693115	0.233413	0.125445	0.00874741
Rannaya 12	RUS	0.164555	0.330767	0.322816	0.272712	0.0087894
Vakka	FIN	-0.105914	0.0716069	-0.0787829	-0.0376968	0.00914451
ATHLON	GER	-0.0160926	-0.150984	0.0339833	-0.0443645	0.00915272
LUTESCENS410H53	KAZ	0.366543	0.222034	0.185344	0.257974	0.00917698
ZAURALSKAYA OZIMAYA	RUS	-0.0105138	0.151191	0.159521	0.100066	0.00918831
Batuta	PL	-0.0347477	-0.191138	-0.209239	-0.145042	0.0092055
Kobra plus	PL	-0.159046	-0.104164	-0.292857	-0.185356	0.00942038
JYVA	FIN	-0.130473	-0.101712	0.0508912	-0.0604311	0.0095013
Smuga	PL	0.253461	0.0598155	0.132133	0.14847	0.00957485
TURKIS	GER	-0.0300544	0.166096	0.0679109	0.0679841	0.00961872
BUENNO	FRA	-0.0101891	0.0140647	-0.17098	-0.0557015	0.0101139
Ana	HRV	0.131141	-0.0714312	0.0424512	0.0340536	0.0103117
TARSO	GER	-0.105914	0.090599	0.0403831	0.00835592	0.0104237
ZG K 3/82	HRV	0.336406	0.305361	0.145855	0.26254	0.0104525
KP134-3	RUS	-0.0123734	0.186503	0.0421159	0.0720818	0.0105614
RENODLAT SAMMETSVETE	SWE	-0.111818	0.0605072	-0.126405	-0.0592384	0.0108075
Rywalka	PL	-0.0717626	0.0529607	-0.153821	-0.0575408	0.0108413
Povolzhskaya 86	RUS	0.00492387	0.195307	0.17914	0.126457	0.0111431
Volzhskaya K	RUS	0.070069	0.213041	0.277402	0.186837	0.0112617
Skipetr	RUS	-0.214745	-0.00310369	-0.0935948	-0.103815	0.0112764
SERI82	MEX	-0.154884	-0.269968	-0.0577388	-0.160864	0.0112871
Guberniya	RUS	0.0698919	-0.0905805	-0.132441	-0.0510432	0.0114071
Helios	USA	-0.0724415	-0.25783	-0.257979	-0.196084	0.0114655
DH02-18-88	CAN	-0.221682	-0.258711	-0.0563135	-0.178902	0.0116138
NS 66/92	SRB	0.112486	-0.0877191	0.0819683	0.0355783	0.0116345
NS 79/90	SRB	0.121046	-0.0877191	-0.0305184	0.000936081	0.0116377
Malahit	RUS	-0.0529305	0.1627	0.0728576	0.0608756	0.0117318
Podoljanka	UKR	-0.0073259	-0.109573	-0.225002	-0.113967	0.0118602
SW TATAROS	GER	-0.167636	0.0488416	-0.00947431	-0.0427561	0.0125463
Wesley/SD97049	USA	0.107763	-0.115484	-0.0228609	-0.010194	0.0125801
Ivanka	SRB	-0.0157384	-0.239153	-0.107121	-0.120671	0.0126162
Roma	PL	-0.0492703	0.0520803	-0.172433	-0.0565411	0.0126412
Wydma	PL	-0.185139	0.040226	-0.0789226	-0.074612	0.0127113
Hazen	USA	0.106405	0.217349	-0.00866385	0.10503	0.0127719
PEREGRINE	CAN	-0.173716	-0.0497349	0.0564806	-0.0556568	0.0132739
88-85	RUS	0.0904361	0.00780733	-0.138673	-0.0134766	0.0134625
Viktoriya 95	RUS	0.131643	0.104592	0.317897	0.18471	0.0134869
Moskovskaya 40	RUS	0.353408	0.557163	0.35624	0.42227	0.0136491
Bashkirskaya 10	RUS	-0.0573876	-0.106365	0.116678	-0.0156915	0.0137411
Muza	PL	-0.110135	0.0784617	-0.138338	-0.0566706	0.0138944
DH99-39-55-5*	CAN	-0.221003	0.00422273	-0.0479014	-0.0882273	0.0139013
7109 (Alabasskaya/M-43/K)	RUS	-0.0981808	-0.233084	0.00424767	-0.109006	0.0141695
Tulsa	GER	-0.0334194	-0.259686	-0.214829	-0.169311	0.014353
GSA 7	FRA	-0.191397	-0.165291	0.0281144	-0.109525	0.0143788
Vel	USA	0.0406401	-0.128565	0.105863	0.00597944	0.0146401
LINNA	FIN	-0.127934	0.0933975	-0.102845	-0.0457941	0.0146881
Kirija	UKR	-0.0879087	-0.209407	0.034151	-0.0877216	0.0148301
Bankut 1205	HUN	0.263409	0.199206	0.0242857	0.1623	0.0153165
Zemka	RUS	-0.0902701	0.0513885	0.156671	0.039263	0.0153552
Legenda	PL	-0.168846	0.0674878	-0.11939	-0.0735826	0.0155371
Neda	BUL	0.0904361	-0.159191	-0.0341795	-0.0343115	0.0155784
Donska polupat.	RUS	0.0941258	-0.00615375	0.247946	0.111973	0.0163805
Holly E	USA	-0.00422656	-0.200445	0.0411098	-0.0545207	0.0164844
Mulan	GER	0.199976	-0.00725428	-0.0380082	0.051571	0.0167544
BRILLIANT	GER	0.275659	0.0734307	0.0341789	0.127756	0.0167915
Smuglyanka	RUS	0.0430015	0.256591	0.27743	0.192341	0.0168352
Ul'yanovka	RUS	0.048049	-0.211388	-0.0601143	-0.0744844	0.0169817
Liona	UKR	-0.0120192	-0.200791	0.0494659	-0.0544482	0.0170073
Tonacja	PL	-0.154884	0.0511999	-0.19507	-0.0995848	0.0174558
Norstar	USA	0.0241398	0.160687	-0.104159	0.0268895	0.0175415
Sailor	GER	0.0951589	-0.169096	-0.0542454	-0.0427275	0.0175571
ANKAR	SWE	0.212432	0.123741	-0.048656	0.095839	0.0176256
Mikon	GER	0.0258223	-0.219092	-0.18663	-0.126633	0.0176954
GSA 12	GER	0.00932198	-0.214249	-0.229725	-0.144884	0.0178945
Levoberezhnaya 3	RUS	0.0349137	0.270395	0.263233	0.189514	0.0179387
Rusalka	BUL	0.186339	0.0340001	0.302917	0.174419	0.0181857
Zvonniza	RUS	-0.0897388	0.0033423	0.176261	0.029955	0.0182202
Levoberezhnaya 1	RUS	0.0500857	0.316995	0.249678	0.205586	0.0192682
ZG K 238/82	HRV	0.553802	0.299764	0.327595	0.39372	0.0194133
WALDE	SWE	-0.144612	0.135061	-0.0321114	-0.0138875	0.0198033
Malakhit	RUS	0.0954836	-0.0455844	-0.186016	-0.0453721	0.0198105
SAXO	SWE	0.120574	0.0540613	-0.151249	0.0077951	0.0200773
Nemchinovskaya 24	RUS	-0.0502444	0.220022	0.163015	0.110931	0.0202955
Pobeda	SRB	0.118389	-0.164254	0.0155103	-0.010118	0.0204643
M-31/Cloud	RUS	-0.0134065	-0.158499	0.134369	-0.0125123	0.0214435
Suwon 92	IND	0.258834	0.0133729	0.275334	0.182513	0.0215244
Moskovskaya 56	RUS	-0.306486	-0.0131343	-0.175172	-0.164931	0.0215925
Severodonetskaya Yubileinaya	RUS	0.0919415	-0.00797749	-0.198592	-0.0382092	0.0217879
Biruza	RUS	-0.0179227	0.249957	0.225336	0.152457	0.0219234
Odesska 267	UKR	0.186516	-0.105108	-0.025432	0.0186587	0.022719
SD98444/SD97060	USA	0.182619	0.313756	0.0127995	0.169725	0.0227684
Kohelia	PL	-0.215424	0.0189385	-0.263401	-0.153296	0.0228239
Flair	GER	0.0823483	-0.116019	-0.218909	-0.0841932	0.0234487
Sofija	SRB	0.235308	0.00887642	-0.0566489	0.0625119	0.0234673
RIDA	NOR	-0.154235	-0.0609919	0.146302	-0.0229747	0.0236646
KATYA	BUL	0.0182363	-0.142369	-0.295428	-0.139853	0.0246011
Goldfield	USA	-0.189006	0.125376	-0.0481809	-0.0372704	0.0247983
Kirgiskaja 16	RUS	-0.0648555	0.227537	-0.0352275	0.0424847	0.0259027
Zlatica	BUL	0.158238	-0.117308	-0.12769	-0.02892	0.026298
Nova banatka	SRB	0.218631	-0.108692	0.0496057	0.0531814	0.0267947
Skorospelka 35	RUS	-0.00245551	0.322215	0.118914	0.146224	0.026912
Polisska 90	UKR	0.352876	0.0454456	0.0939296	0.164084	0.0273196
TIGER	GER	-0.108069	0.21628	0.113493	0.0739012	0.0274762
KARABALYKSKAYA OSTISTAYA	KAZ	-0.246772	-0.0117193	0.0766863	-0.0606017	0.0279484
Sakura	CZ	0.0815513	-0.251353	-0.114415	-0.094739	0.0279967
GSA 10	FRA	-0.231748	-0.231795	0.0628525	-0.133563	0.0289344
LUTESCENS410H39	KAZ	0.280883	0.0201648	-0.0424518	0.0861987	0.0294067
HOLME	SWE	-0.200489	0.102799	-0.189174	-0.0956209	0.0295599
AKTEUR	GER	-0.247421	0.0931145	-0.0346266	-0.0629778	0.029594
Ai-bian	JPN	0.135214	-0.171769	0.130373	0.0312727	0.0309252
Mina	SRB	0.181291	-0.168907	-0.0497739	-0.0124634	0.0317038
GSA 11	FRA	-0.18449	-0.185793	0.12769	-0.0808643	0.0326215
Simila	CZ	0.117504	-0.237015	0.0139173	-0.0351979	0.03323
Aring II	SWE	-0.124245	0.140406	-0.209798	-0.0645457	0.0333338
7017 (Kavkaz/M-43/Kavkaz)	RUS	-0.0213762	-0.216576	0.150774	-0.0290595	0.0337808
Al'bina 45	RUS	-0.0165649	-0.0100842	0.308507	0.0939525	0.0345356
Zentos	GER	0.223678	0.0375847	-0.149181	0.0373605	0.0347561
TRANSIT	GER	-0.0467023	-0.0240768	0.288077	0.0724328	0.0350049
Bezenchukskaya 616	RUS	-0.131359	-0.0730349	0.219104	0.00490363	0.0352618
ARLEQUIN	FRA	0.106405	-0.15155	-0.261193	-0.102113	0.0356151
Powaga	UKR	0.225213	-0.126961	-0.0805435	0.00590283	0.0366114
BANCO	SWE	-0.134694	0.197445	-0.138198	-0.025149	0.0371642
Nov.Crvena	SRB	0.332863	-0.0161843	0.300849	0.205843	0.0372283
SKAGEN	GER	-0.0922478	0.269672	-0.0275001	0.0499746	0.0372482
Moskovskaja 56	RUS	0.0589704	0.448179	0.267844	0.258331	0.0379386
Svetoch	RUS	0.00563229	0.00261909	-0.334666	-0.108805	0.0382621
Kuibyshevka	RUS	0.126949	-0.078569	-0.268347	-0.0733224	0.0390855
JULIUS	GER	0.0581144	0.455537	0.258454	0.257368	0.039487
Renesansa	SRB	0.317042	-0.0927816	0.116511	0.11359	0.0419953
Ridit	USA	-0.110106	0.163014	0.298921	0.117276	0.0433947
Irkutskaya ozimaya	RUS	0.0763267	-0.189503	0.223576	0.0367999	0.0438303
KOMSOMOLSKAYA 103	KAZ	-0.329805	0.0327109	0.0332008	-0.0879644	0.0438651
MATRIX	GER	-0.206038	0.161536	-0.196635	-0.0803789	0.0439144
Santa	RUS	0.257859	-0.0470308	-0.147281	0.0211826	0.0445245
Bagrationovskaya	RUS	-0.0477059	-0.307292	0.119864	-0.0783777	0.0463211
Nemchinovskaya 57	RUS	-0.0661838	0.38114	0.191073	0.168677	0.0504009
Resurs	RUS	0.251425	-0.159757	-0.121178	-0.00983695	0.0515653
STARKE I	SWE	-0.226877	0.133803	-0.294618	-0.129231	0.0530372
M-31/Fox	RUS	-0.0870822	-0.0633501	0.329523	0.0596968	0.0547454
Szegedi 768	HUN	0.411439	-0.00700273	0.384634	0.263024	0.0548653
Sava	SRB	0.206027	-0.257076	0.0508912	-5.26199e-05	0.0555624
FAMULUS	GER	-0.117102	0.355702	-0.0190322	0.0731895	0.0622645
Novosibirskaya 32	RUS	0.317072	-0.135231	0.301604	0.161148	0.0659402
S01-285-7*R	CAN	-0.491413	-0.0688843	-0.02124	-0.193846	0.0669772
Filatovka	RUS	0.254819	-0.255283	0.111592	0.0370426	0.0692194
M-31/Flex	RUS	-0.0150595	-0.189314	0.333827	0.043151	0.0709605
Bezenchukskaja 380	RUS	-0.033567	0.498017	0.17833	0.21426	0.0716137
Kulundinka	RUS	0.127953	-0.264402	0.251914	0.0384882	0.0726486
SW MAXI	GER	-0.00263262	0.568451	0.161114	0.242311	0.0864789
Cheyenne	USA	-0.036076	0.530656	0.108406	0.200995	0.0867258
Bezostaya 1b	RUS	-0.0617562	0.523172	0.101867	0.187761	0.0910687
Min. Dwarf	AUS	0.437385	-0.0832541	-0.123861	0.0767565	0.0979519
ZG K T 159/82	HRV	0.459405	-0.169536	0.177044	0.155638	0.0992354
ARKTIS	GER	-0.132362	0.439249	-0.126097	0.0602631	0.107732
Wagrein	AUT	-0.054613	0.710578	0.285674	0.31388	0.146976
Variance across the genotypes:		0.0250448	0.0310329	0.0240776

## Sheet: Table S3
Table S3. Two-factor and one-factor analysis of variance
A. Analysis of variance of the main factors and the interaction effects
Source of Variation	Df	Sum Sq	Mean Sq	F value	p-Value (>F)
Genotype	254	4274	16.8	539.9	<2×10-16***
Growing season	2	673	336.7	10802.6	<2×10-16***
Genotype × Growing season	508	3427	6.7	216.4	<2×10-16***
Residuals	42
*** Significant at p< 0.001
B. Analysis of variance of the single factor “Growing season”
2016-2017 (GPC%)
Source of Variation	Df	Sum Sq	Mean Sq	F value	p-Value (>F)
Between Groups	1	61.0247	61.0247	18.2673	<2×10-5***
Within Groups	508	1697.05	3.34065
Total	509	1758.07
2016-2018 (GPC%)
Source of Variation	Df	Sum Sq	Mean Sq	F value	p-Value (>F)
Between Groups	1	51.3476	51.3476	15.5148	<9×10-5***
Within Groups	508	1681.27	3.30958
Total	509	1732.62
2017-2018 (GPC%)
Source of Variation	Df	Sum Sq	Mean Sq	F value	p-Value (>F)
Between Groups	1	224.327	224.327	64.9023	<5×10-15***
Within Groups	508	1755.84	3.45638
Total	509	1980.17
*** Significant at p< 0.001

## Sheet: Table S4
Table S4. Summary statistics for GPC (%) for a panel of 255 wheat accessions from three growing seasons (2016, 2017, 2018)
and the average best linear unbiased estimates (BLUEs). Distribution by countries.
Country code	Number of accessions	GPC (%) average	GPC (%) Min	GPC (%) Max	BLUEs Average	BLUEs Min	BLUEs Max
RUS	67	11.8352	9.37711	16.3778	11.636	10.6529	12.5731
GER	26	11.3652	9.37611	14.1297	10.8803	10.4496	12.0082
PL	20	10.3147	9.14256	12.9644	10.9078	10.4138	12.5443
USA	19	11.6017	9.06422	13.5844	11.2988	10.7603	11.666
CAN	18	10.3024	9.096	11.44	11.0384	10.8282	11.2922
SRB	18	11.7371	9.94344	13.7248	11.4613	10.6237	12.2084
FRA	17	9.99654	8.60133	12.8826	10.6867	10.3669	10.9891
UKR	12	10.8396	9.86567	13.136	11.6711	11.2511	12.0265
SWE	11	10.4645	8.74467	12.3171	10.6526	10.5143	10.943
KAZ	8	11.7528	10.2798	14.1749	11.4965	11.1558	11.7961
BUL	7	10.959	9.66467	13.2996	11.7261	11.1099	12.0614
AUS	4	12.521	12.0569	13.17	11.7484	10.5894	12.415
HRV	4	13.6776	11.6837	15.72	11.1727	11.1108	11.2607
FIN	4	10.496	9.83067	10.8148	10.8849	10.7691	11.0269
HUN	3	13.4287	12.8937	14.3269	11.458	11.345	11.5704
GBR	3	10.4296	9.78622	11.1132	10.4199	10.3669	10.5126
MEX	2	10.3621	9.50711	11.217	11.6992	11.6084	11.7901
JPN	2	11.3381	10.9821	11.694	11.3628	11.1882	11.5375
CZ	2	10.5857	10.2376	10.9338	11.0278	10.9497	11.1059
AUT	1	14.71			11.33
CHL	1	9.31			10.83
CHN	1	12			11.57
IND	1	13.39			11.64
ITA	1	11.56			11.19
MDA	1	11.18			12.2
NOR	1	11.06			10.84
ROM	1	10.9			11.91

## Sheet: Table S5
Table S5. Candidate genes in the vicinity (±2Mbp) of the stable significant QTNs (MTAs)
SNP name	Gene ID	Chr	Position	Length (bp)	Gene/TE/pseudo-gene	GO Ontology	Function decription	Annotation/interpros/uniprots
Excalibur_c13709_2568	TraesCS3A02G289900	3A	chr3A:518895097..518901097 (+ strand)	6001	G	CC: membrane; MF: cellulose synthase activity; BP: cellulose biosynthetic process	Cellulose synthase	Cellulose synthase; Nucleotide-diphospho-sugar transferases
	TraesCS3A02G289800	3A	chr3A:518720116..518723505 (+strand)	3390	G		PROTEIN TARGETING TO STARCH (PTST)	Domain of unknown function DUF1618
	TraesCS3A02G289700	3A	chr3A:518641990..518643594 (-strand)	1605	G	MF: transcription factor activity, sequence-specific DNA binding; BP: regulation of transcription, DNA-templated; MF: sequence-specific DNA binding	WRKY transcription factor	WRKY domain
	TraesCS3A02G289600	3A	chr3A:518630048..518634405 (+strand)	4358	G	MF: GTPase activity; MF: GTP binding	Ras-related protein, expressed	Small GTPase superfamily; Small GTP-binding protein domain; P-loop containing nucleoside triphosphate hydrolase
	TraesCS3A02G289500	3A	chr3A:518468386..518489743 (+strand)	21358	G		Triose-phosphate transporter family protein	Sugar phosphate transporter domain
	TraesCS3A02G289400	3A	chr3A:517996303..517997481 (+strand)	1179	G		transcription repressor	Ovate protein family, C-terminal
	TraesCS3A02G289300	3A	chr3A:517661652..517666931 (-strand)	5280	G	MF: catalytic activity;BP: trehalose biosynthetic process	Trehalose-6-phosphate synthase 6	Glycosyl transferase, family 20; Trehalose-phosphatase; HAD-superfamily hydrolase, subfamily IIB; HAD-like domain
	TraesCS3A02G289200	3A	chr3A:517491132..517499272 (+strand)	8141	G	MF: transcription factor activity, sequence-specific DNA binding; CC: nucleus; BP: regulation of transcription, DNA-templated; MF: sequence-specific DNA binding	Heat shock transcription factor	Heat shock factor (HSF)-type, DNA-binding; Winged helix-turn-helix DNA-binding domain
	TraesCS3A02G289000	3A	chr3A:517094994..517097078 (-strand)	2085	G		senescence-associated family protein (DUF581)	Zf-FLZ domain
	TraesCS3A02G288900	3A	chr3A:517074705..517080156 (+strand)	5452	TE?	MF: protein binding; MF: zinc ion binding	RING finger and CHY zinc finger protein	Zinc finger, RING-type; Zinc finger, RING/FYVE/PHD-type; Zinc finger, CTCHY-type
	TraesCS3A02G290000	3A	chr3A:518905714..518907349 (-strand)	1636	G	MF: protein binding	Leucine-rich repeat receptor-like protein kinase family	Leucine-rich repeat; Leucine-rich repeat domain, L domain-like
	TraesCS3A02G290100	3A	chr3A:519082842..519086016 (-strand)	3175	G		Coiled-coil domain-containing protein 25	Domain of unknown function DUF814
	TraesCS3A02G290200	3A	chr3A:519207407..519210416 (-strand)	3010	G	MF: GTPase activity; MF: GTP binding	Ras-like protein	Small GTPase superfamily; Small GTP-binding protein domain; P-loop containing nucleoside triphosphate hydrolase
	TraesCS3A02G290300	3A	chr3A:519244293..519255598 (-strand)	11306	G	MF: protein kinase activity; MF: ATP binding; BP: protein phosphorylation	Receptor-like kinase	Protein kinase domain; Serine-threonine/tyrosine-protein kinase, catalytic domain; Serine/threonine-protein kinase, active site; Protein kinase-like domain; Protein kinase, ATP binding site
	TraesCS3A02G290400	3A	chr3A:519273897..519274572 (-strand)	676	G		Neuronal acetylcholine receptor subunit alpha-5
	TraesCS3A02G290500	3A	chr3A:519391063..519391260 (+strand)	198	G	CC: cellular membrane	Transmembrane protein, putative
	TraesCS3A02G290600	3A	chr3A:519406160..519407036 (-strand)	877	G		pumilio 2
	TraesCS3A02G290700	3A	chr3A:519763844..519769733 (-strand)	5890	G	BP: protein transport	Protein TIC 22-like, chloroplastic	Tic22-like
	TraesCS3A02G290800	3A	chr3A:520431567..520442704 (+ strand)	11138	G	CC: integral component of membrane	tobamovirus multiplication protein	Domain of unknown function DUF1084
wsnp_Ku_c7811_13387117	TraesCS3A02G484800	3A	chr3A:714298564-714310707 (- strand)	12144	G	MF: catalytic activity; MF: acetyl-CoA carboxylase activity; MF: biotin carboxylase activity; MF: ATP binding; BP: fatty acid biosynthetic process; MF: ligase activity; MF: metal ion binding	Acetyl-CoA carboxylase	Biotin/lipoyl attachment; Carbamoyl-phosphate synthetase large subunit-like, ATP-binding domain; Biotin carboxylase-like, N-terminal domain; Biotin carboxylase, C-terminal; Single hybrid motif; Rudiment single hybrid motif; ATP-grasp fold; Acetyl-coenzyme A carboxyltransferase, N-terminal; Acetyl-coenzyme A carboxyltransferase, C-terminal; Biotin carboxylation domain; Acetyl-CoA carboxylase, cent…
	TraesCS3A02G484700	3A	chr3A:714292993..714297477 (-strand)	4485	G	BP: amino acid transmembrane transport; MF: amino acid transmembrane transporter activity; CC: membrane	metallothionein	Amino acid/polyamine transporter I
	TraesCS3A02G484600	3A	chr3A:714289919..714291827 (-strand)	1909	G	BP: amino acid transmembrane transport; MF: amino acid transmembrane transporter activity; CC: membrane	Amino acid permease	Amino acid/polyamine transporter I
	TraesCS3A02G484500	3A	chr3A:714223433..714224075 (+strand)	643	G	CC: nucleosome; MF: DNA binding; MF: protein heterodimerization activity	Histone H3	Histone H3/CENP-A; Histone H2A/H2B/H3; Histone-fold
	TraesCS3A02G484400	3A	chr3A:714151974..714157914 (-strand)	5941	G	MF: calcium ion binding; MF: calcium-dependent phospholipid binding	Annexin	Annexin; Annexin repeat, conserved site; Annexin repeat
	TraesCS3A02G484300	3A	chr3A:714150436..714156128 (+strand)	5693	G		Voltage-dependent L-type calcium channel subunit
	TraesCS3A02G484200	3A	chr3A:714024952..714026233 (-strand)	1282	G	BP: proteolysis; MF: cysteine-type peptidase activity	Sentrin-specific protease	Ulp1 protease family, C-terminal catalytic domain
	TraesCS3A02G484100	3A	chr3A:714000923..714004955 (-strand)	4033	G	MF: DNA binding; MF: single-stranded DNA binding; MF: ATP binding; BP: DNA metabolic process; BP: DNA repair; MF: DNA-dependent ATPase activity	RecA	AAA+ ATPase domain; DNA recombination and repair protein RecA; DNA recombination and repair protein RecA, monomer-monomer interface; DNA recombination and repair protein RecA-like, ATP-binding domain; DNA recombination and repair protein RecA, C-terminal; P-loop containing nucleoside triphosphate hydrolase
	TraesCS3A02G484000	3A	chr3A:713962301..713963870 (- strand)	1570	TE?	MF: protein binding	F-box family protein	F-box domain
	TraesCS3A02G483900	3A	chr3A:713945850..713955055 (- strand)	9206	TE?		F-box domain containing protein, expressed
	TraesCS3A02G483800	3A	chr3A:713930115..713932275 (- strand)	2161	G	MF: hydrolase activity, hydrolyzing O-glycosyl compounds; BP: carbohydrate metabolic process	Beta-1,3-glucanase	Glycoside hydrolase family 17; Glycoside hydrolase superfamily
	TraesCS3A02G483700	3A	chr3A:713867934..713870026 (- strand)	2093	G	MF: hydrolase activity, hydrolyzing O-glycosyl compounds; BP: carbohydrate metabolic process	Beta-1,3-glucanase	Glycoside hydrolase family 17; Glycoside hydrolase superfamily
	TraesCS3A02G483600	3A	chr3A:713849212..713849871 (- strand)	660	G	MF: hydrolase activity, hydrolyzing O-glycosyl compounds; BP: carbohydrate metabolic process	Endo-1,3-beta-glucanase	Glycoside hydrolase family 17; Glycoside hydrolase superfamily
	TraesCS3A02G483500	3A	chr3A:713779716..713782001 (- strand)	2286	G	MF: DNA binding	B3 domain-containing protein	B3 DNA binding domain; IPR015300: DNA-binding pseudobarrel domain
	TraesCS3A02G483400	3A	chr3A:713663345..713668754 (- strand)	5410	G	MF: DNA binding	B3 domain-containing protein	B3 DNA binding domain; IPR015300: DNA-binding pseudobarrel domain
	TraesCS3A02G483300	3A	chr3A:713635891..713636391 (- strand)	501	TE?		Zinc finger MYM-type protein 5	Zinc finger, TTF-type
	TraesCS3A02G483200	3A	chr3A:713629819..713633888 (- strand)	4070	G	MF: DNA binding	B3 domain-containing protein	B3 DNA binding domain; IPR015300: DNA-binding pseudobarrel domain
	TraesCS3A02G483100	3A	chr3A:713622221..713623907 (- strand)	1,687	G	MF: hydrolase activity, hydrolyzing O-glycosyl compounds; BP: carbohydrate metabolic process	Beta-1,3-glucanase	Glycoside hydrolase family 17; Glycoside hydrolase superfamily
	TraesCS3A02G483000	3A	chr3A:713534311..713536049 (- strand)	1739	G	MF: hydrolase activity, hydrolyzing O-glycosyl compounds; BP: carbohydrate metabolic process	Beta-1,3-glucanase	Glycoside hydrolase family 17; Glycoside hydrolase superfamily
	TraesCS3A02G482900	3A	chr3A:713417668..713418081 (- strand)	414	U		DUF538 family protein, putative (Protein of unknown function, DUF538)	Protein of unknown function DUF538
	TraesCS3A02G482800	3A	chr3A:713342236..713342682 (- strand)	447	U		DUF538 family protein, putative (Protein of unknown function, DUF538)	Protein of unknown function DUF538
	TraesCS3A02G482700	3A	chr3A:713307764..713308210 (- strand)	447	U		DUF538 family protein, putative (Protein of unknown function, DUF538)	Protein of unknown function DUF538
	TraesCS3A02G482600	3A	chr3A:713210615..713212190 (+ strand)	1576	TE?		F-box protein	Domain unknown function DUF295
	TraesCS3A02G482500	3A	chr3A:713147116..713147580 (- strand)	465	U		DUF538 family protein, putative (Protein of unknown function, DUF538)	Protein of unknown function DUF538
	TraesCS3A02G482400	3A	chr3A:713107904..713108251 (+ strand)	348	G		VQ motif-containing protein	VQ
	TraesCS3A02G482300	3A	chr3A:713102767..713104726 (- strand)	1960	G	MF: hydrolase activity	Purple acid phosphatase 16	Calcineurin-like phosphoesterase domain, ApaH type; Phosphoesterase At2g46880;Metallo-dependent phosphatase-like
	TraesCS3A02G482200	3A	chr3A:712728151..712729578 (- strand)	1,428	G	MF: hydrolase activity, hydrolyzing O-glycosyl compounds; BP: carbohydrate metabolic process	Beta-1,3-glucanase	Glycoside hydrolase family 17; Glycoside hydrolase superfamily
	TraesCS3A02G482000	3A	chr3A:712698902..712700166 (+ strand)	1265	G	MF: hydrolase activity, hydrolyzing O-glycosyl compounds; BP: carbohydrate metabolic process	Endo-beta-1,3-glucanase	Glycoside hydrolase family 17; Glycoside hydrolase superfamily
	TraesCS3A02G481900	3A	chr3A:712621085..712621999 (+ strand)	915	G	MF: binding	E3 ubiquitin-protein ligase	Armadillo-like helical; Armadillo-type fold
	TraesCS3A02G481800	3A	chr3A:712619846..712629537 (- strand)	9692	G		Co-chaperone protein HscB homolog	Protein of unknown function DUF1719
	TraesCS3A02G481700	3A	chr3A:712574239..712575792 (- strand)	1,554	G		4-hydroxy-3-methylbut-2-enyl diphosphate reductase	Protein of unknown function DUF1719
	TraesCS3A02G481600	3A	chr3A:712552546..712554003 (+ strand)	1458	G	MF: hydrolase activity, hydrolyzing O-glycosyl compounds; BP: carbohydrate metabolic process	Endo-1,3-beta-glucanase	Glycoside hydrolase family 17; Glycoside hydrolase superfamily
	TraesCS3A02G481500	3A	chr3A:712545116..712546522 (+ strand)	1407	G	MF: hydrolase activity, hydrolyzing O-glycosyl compounds; BP: carbohydrate metabolic process	Beta-1,3-glucanase	Glycoside hydrolase family 17; Glycoside hydrolase superfamily
	TraesCS3A02G481400	3A	chr3A:712452687..712455974 (+ strand)	3,288	G		Bax inhibitor-1 family protein	Bax inhibitor 1-related
	TraesCS3A02G481300	3A	chr3A:712379052..712383636 (+ strand)	4585	G		Bax inhibitor-1 family protein	Bax inhibitor 1-related
	TraesCS3A02G481200	3A	chr3A:712322085..712325384 (+ strand)	3300	G		Bax inhibitor-1 family protein	Bax inhibitor 1-related
	TraesCS3A02G481100	3А	chr3A:712309948..712310132 (+ strand)	185	G	CC: photosystem II; CC: photosystem II reaction center; BP: photosynthesis; BP: photosystem II stabilization	Photosystem II reaction center protein Z	Photosystem II PsbZ, reaction centre
	TraesCS3A02G484862	3A	chr3A:714364568..714368205 (-strand)	3638	pseudo-gene
	TraesCS3A02G484900	3A	chr3A:714415263..714423339 (-strand)	8077	G	BP: amino acid transmembrane transport; MF: amino acid transmembrane transporter activity; CC: membrane	Amino acid permease	Amino acid/polyamine transporter I
	TraesCS3A02G485000	3A	chr3A:714424957..714430052 (-strand)	5096	G	MF: nucleic acid binding	RNA-binding protein, putative	RNA recognition motif domain
	TraesCS3A02G485100	3A	chr3A:714458228..714459478 (+strand)	1251	G	MF: protein binding	Transducin/WD40 repeat protein	WD40 repeat; WD40/YVTN repeat-like-containing domain; WD40-repeat-containing domain
	TraesCS3A02G485200	3A	chr3A:714535163..714536122 (+strand)	960	G	MF: hydrolase activity, hydrolyzing O-glycosyl compounds; BP: carbohydrate metabolic process	putative beta-1,3-glucanase	Glycoside hydrolase family 17; Glycoside hydrolase superfamily
	TraesCS3A02G485300	3A	chr3A:714568227..714568592 (+strand)	366	G		Ribosome maturation factor RimP
	TraesCS3A02G485400	3A	chr3A:7145774421..714575250 (+strand)	830	G	MF: DNA binding; BP: regulation of transcription, DNA-templated	NAC domain-containing protein	NAC domain
	TraesCS3A02G485500	3A	chr3A:714577793..714578643 (+strand)	851	G	MF: DNA binding; BP: regulation of transcription, DNA-templated	NAC domain-containing protein	NAC domain
	TraesCS3A02G485600	3A	chr3A:714588344..714590684 (-strand)	2341	G	MF: ATP binding; MF: protein kinase activity; BP: protein phosphorylation	Serine/threonine-protein kinase	Protein kinase domain; Serine-threonine/tyrosine-protein kinase, catalytic domain; PAN/Apple domain; Serine/threonine-protein kinase, active site; Protein kinase-like domain; Protein kinase, ATP binding site
	TraesCS3A02G485800	3A	chr3A:714595534..714599278 (+strand)	3745	TE?		F-box domain containing protein, expressed
	TraesCS3A02G485900	3A	chr3A:714602425..714604600 (-strand)	2176	G	MF: nucleic acid binding	CST complex subunit STN1	OB-fold nucleic acid binding domain, AA-tRNA synthetase-type; Nucleic acid-binding, OB-fold
	TraesCS3A02G486000	3A	chr3A:714614717..714616126 (+strand)	1410	G	MF: hydrolase activity, hydrolyzing O-glycosyl compounds; BP: carbohydrate metabolic process	Beta-1,3-glucanase	Glycoside hydrolase family 17; Glycoside hydrolase superfamily
	TraesCS3A02G486100	3A	chr3A:714625359..714625829 (+strand)	471	G	MF: nucleic acid binding	Replication protein A subunit	OB-fold nucleic acid binding domain, AA-tRNA synthetase-type; Nucleic acid-binding, OB-fold
	TraesCS3A02G486200	3A	chr3A:714630541..714631755 (+strand)	1215	G		Endonuclease 8-like 3
	TraesCS3A02G486300	3A	chr3A:714632320..714633791 (-strand)	1472	G		Bifunctional ribulose 5-phosphate reductase/CDP-ribitol pyrophosphorylase Bcs1
	TraesCS3A02G486400	3A	chr3A:714643608..714646388 (+strand)	2781	G	MF: ATP binding; MF: protein kinase activity; BP: protein phosphorylation; BP: recognition of pollen	Serine/threonine-protein kinase	Protein kinase domain; S-locus glycoprotein domain; Serine-threonine/tyrosine-protein kinase, catalytic domain; Bulb-type lectin domain; PAN/Apple domain; Protein kinase-like domain; Protein kinase, ATP binding site
	TraesCS3A02G486500	3A	chr3A:714650271..714650843 (-strand)	573	G	MF: DNA binding; BP: regulation of transcription, DNA-templated	NAC domain-containing protein	NAC domain
	TraesCS3A02G486600	3A	chr3A:714727844..714729312 (+strand)	1469	G	MF: protein binding	BTB/POZ domain containing protein, expressed	BTB/POZ domain; MATH/TRAF domain; TRAF-like; SKP1/BTB/POZ domain
	TraesCS3A02G486700	3A	chr3A:714758229..714758990 (+strand)	762	G	MF: protein binding	BTB/POZ domain containing protein, expressed	BTB/POZ domain; MATH/TRAF domain; TRAF-like; SKP1/BTB/POZ domain
	TraesCS3A02G486800	3A	chr3A:714768132..714769770 (+strand)	1639	G	MF: protein binding	BTB/POZ domain containing protein	BTB/POZ domain; SKP1/BTB/POZ domain
	TraesCS3A02G486900	3A	chr3A:714776480..714782860 (+strand)	6381	G	MF: DNA binding; MF: nuclease activity	Crossover junction endonuclease MUS81	ERCC4 domain; Restriction endonuclease type II-like
	TraesCS3A02G487000	3A	chr3A:714787620..714789640 (+strand)	2021	G		Ubiquitin-conjugating enzyme E2	Ubiquitin-conjugating enzyme E2; Ubiquitin-conjugating enzyme/RWD-like; Ubiquitin-conjugating enzyme, active site
	TraesCS3A02G487100	3A	chr3A:714939243..714940190 (+strand)	948	TE?	MF: protein binding	F-box family protein	F-box domain; F-box associated domain, type 3; F-box associated interaction domain
	TraesCS3A02G487200	3A	chr3A:714944505..714951428 (+strand)	6924	G	MF: DNA binding; MF: nuclease activity	Crossover junction endonuclease MUS81	ERCC4 domain; Restriction endonuclease type II-like
	TraesCS3A02G487300	3A	chr3A:715143742..715144254 (- strand)	513	G		nucleoporin
	TraesCS3A02G487400	3A	chr3A:715214653..715215243 (+ strand)	591	G		Protein kinase, ATP binding site-containing protein
	TraesCS3A02G487500	3A	chr3A:715278477..715279820 (+ strand)	1344	G		GRAS family transcription factor containing protein	Transcription factor GRAS
	TraesCS3A02G487600	3A	chr3A:715427366..715427753 (+ strand)	388	G		Sarcoplasmic/endoplasmic reticulum calcium ATPase 2
	TraesCS3A02G487700	3A	chr3A:715593874..715594918 (- strand)	1,045	G	MF: protein binding	Glutathione S-transferase	Glutathione S-transferase, N-terminal; Glutathione S-transferase, C-terminal; Glutathione S-transferase, C-terminal-like; Thioredoxin-like fold
	TraesCS3A02G487800	3A	chr3A:715645731..715648144 (- strand)	2414	G	MF: antioxidant activity; MF: oxidoreductase activity; BP: cell redox homeostasis; BP: oxidation-reduction process	Peroxiredoxin	Alkyl hydroperoxide reductase subunit C/ Thiol specific antioxidant; Thioredoxin-like fold; Thioredoxin domain
	TraesCS3A02G487900	3A	chr3A:715768298..715768564 (- strand)	267	G		2-C-methyl-D-erythritol 4-phosphate cytidylyltransferase
	TraesCS3A02G488000	3A	chr3A:715973684..715975189 (+ strand)	1506	G	CC: extracellular region; BP: sexual reproduction	Expansin protein	Major pollen allergen Lol pI; Expansin/pollen allergen, DPBB domain; Expansin, cellulose-binding-like domain; Expansin/Lol pIRlpA-like protein, double-psi beta-barrel domain
	TraesCS3A02G488100	3A	chr3A:716067049..716070839 (+ strand)	3791	G	BP: protein glycosylation; MF: acetylglucosaminyltransferase activity	Alpha-1,3-mannosyl-glycoprotein 2-beta-N-acetylglucosaminyltransferase	Glycosyl transferase, family 13; Nucleotide-diphospho-sugar transferases
	TraesCS3A02G488200	3A	chr3A:716097184..716098213 (- strand)	1030	G	MF: protein binding	Glutathione S-transferase	Glutathione S-transferase, N-terminal; Glutathione S-transferase, C-terminal; Glutathione S-transferase, C-terminal-like; Thioredoxin-like fold
	TraesCS3A02G488300	3A	chr3A:716105661..716106534 (- strand)	874	G	MF: protein binding	Glutathione S-transferase	Glutathione S-transferase, N-terminal; Glutathione S-transferase, C-terminal-like; Thioredoxin-like fold
	TraesCS3A02G488400	3A	chr3A:716258725..716259719 (+ strand)	995	G	MF: calcium ion binding	Calcium binding protein	EF-hand domain; EF-hand domain pair; EF-Hand 1, calcium-binding site
	TraesCS3A02G488500	3А	chr3A:716263835..716265084 (+ strand)	1250	G	BP: phytochromobilin biosynthetic process; MF: oxidoreductase activity, acting on the CH-CH group of donors, iron-sulfur protein as acceptor; MF: cobalt ion binding; BP: oxidation-reduction process	Phytochromobilin:ferredoxin oxidoreductase	Ferredoxin-dependent bilin reductase
BS00062734_51	TraesCS3B02G339000	3B	chr3B:545066258..545069534 (+ strand)	3277	G	MF: catalytic activity; BP: lipoate biosynthetic process; CC: chloroplast; MF: lipoate synthase activity; MF: iron-sulfur cluster binding; MF: 4 iron, 4 sulfur cluster binding	Lipoyl synthase	Lipoyl synthase; Elongator protein 3/MiaB/NifB; Radical SAM; Aldolase-type TIM barrel; Lipoyl synthase, chloroplastic
	TraesCS3B02G338900	3B	chr3B:545061480..545063744 (+strand)	2265	G	MF: protein kinase activity; MF: ATP binding; BP: protein phosphorylation; MF: carbohydrate binding	Lectin receptor kinase	Protein kinase domain; Legume lectin domain; Serine/threonine-protein kinase, active site; Protein kinase-like domain; Concanavalin A-like lectin/glucanase domain; Protein kinase, ATP binding site
	TraesCS3B02G338800	3B	chr3B:545048539..545050613 (+strand)	2075	G	MF: protein kinase activity; MF: ATP binding; BP: protein phosphorylation; MF: carbohydrate binding	Lectin receptor kinase	Protein kinase domain; Legume lectin domain; Serine/threonine-protein kinase, active site; Protein kinase-like domain; Concanavalin A-like lectin/glucanase domain; Protein kinase, ATP binding site
	TraesCS3B02G338700	3B	chr3B:545010598..545010837 (-strand)	240	G		Ketol-acid reductoisomerase
	TraesCS3B02G338600	3B	chr3B:545008333..545008942 (-strand)	610	G	MF: calcium ion binding	Calcium-binding protein	EF-hand domain; EF-hand domain pair; EF-Hand 1, calcium-binding site
	TraesCS3B02G338500	3B	chr3B:544923468..544924750 (-strand)	1283	G	BP: biosynthetic process; MF: strictosidine synthase activity	Strictosidine synthase	Six-bladed beta-propeller, TolB-like; Strictosidine synthase, conserved region
	TraesCS3B02G338400	3B	chr3B:544921860..544922297 (-strand)	438	G	MF: calcium ion binding	Calcium-binding protein	EF-hand domain; EF-hand domain pair; EF-Hand 1, calcium-binding site
	TraesCS3B02G338300	3B	chr3B:544828009..544829503 (+strand)	1495	G		Cortactin-binding protein 2
	TraesCS3B02G338200	3B	chr3B:544818884..544819617 (-strand)	734	G	MF: calcium ion binding	Calcium-binding protein	EF-hand domain; EF-hand domain pair; EF-Hand 1, calcium-binding site
	TraesCS3B02G338100	3B	chr3B:544780837..544793535 (+strand)	12699	G		Maternal effect embryo arrest protein
	TraesCS3B02G338000	3B	chr3B:544556973..544559204 (-strand)	2232	G		Interactor of constitutive active ROPs 2
	TraesCS3B02G337900	3B	chr3B:544552624..544556874 (+strand)	4251	G	CC: integral component of membrane	Transmembrane protein 56	TRAM/LAG1/CLN8 homology domain
	TraesCS3B02G337800	3B	chr3B:544548144..544548144 (+strand)	3726	G		XH/XS domain-containing protein	Uncharacterised domain XH
	TraesCS3B02G337700	3B	chr3B:544108681..544112656 (+strand)	3976	G	MF: protein binding	Regulatory protein NPR1	BTB/POZ domain; Ankyrin repeat; SKP1/BTB/POZ domain; Ankyrin repeat-containing domain; NPR1/NIM1-like, C-terminal
	TraesCS3B02G337600	3B	chr3B:543873955..543885293 (+ strand)	11339	TE?	MF: nucleic acid binding; MF: helicase activity; MF: protein binding; MF: ATP binding	ATP-dependent RNA helicase, putative	R3H domain; Helicase, C-terminal; Ankyrin repeat; Helicase-associated domain; DEAD/DEAH box helicase domain; Domain of unknown function DUF1605; Helicase superfamily 1/2, ATP-binding domain; Ankyrin repeat-containing domain; P-loop containing nucleoside triphosphate hydrolase
	TraesCS3B02G337500	3B	chr3B:543840058..543842998 (+ strand)	2941	G		Tunicamycin induced 1
	TraesCS3B02G337400	3B	chr3B:543718298..543723805 (- strand)	5,508	G	BP: proteolysis; MF: serine-type peptidase activity	Lysosomal Pro-X carboxypeptidase	Peptidase S28; Alpha/Beta hydrolase fold
	TraesCS3B02G337300	3B	chr3B:543687223..543693377 (- strand)	6155	G		Nuclear matrix constituent-like protein 1
	TraesCS3B02G337200	3B	chr3B:543537450..543541220 (- strand)	3771	G	MF: hydrolase activity, hydrolyzing O-glycosyl compounds; BP: carbohydrate metabolic process	DNA-directed RNA polymerase subunit beta	Glycoside hydrolase, family 43; Glycosyl hydrolase, five-bladed beta-propellor domain
	TraesCS3B02G337100	3B	chr3B:543466729..543471191 (- strand)	4463	G		Cellulose synthase	Nucleotide-diphospho-sugar transferases
	TraesCS3B02G339100	3B	chr3B:545179979..545187120 (+strand)	7142	G	MF: serine-type endopeptidase activity; BP: proteolysis	Subtilisin-like protease	Peptidase S8/S53 domain; Peptidase S8 propeptide/proteinase inhibitor I9; Peptidase S8, subtilisin-related; Peptidase S8, subtilisin, Asp-active site; Peptidase S8, subtilisin, Ser-active site
	TraesCS3B02G339200	3B	chr3B:545195421..545203232 (+strand)	7812	G		Protein PLASTID TRANSCRIPTIONALLY ACTIVE 12
	TraesCS3B02G339300	3B	chr3B:545201896..545206411 (-strand)	4516	G	MF: diacylglycerol O-acyltransferase activity; BP: glycerolipid biosynthetic process	O-acyltransferase WSD1	O-acyltransferase, WSD1, N-terminal; O-acyltransferase WSD1, C-terminal
	TraesCS3B02G339400	3B	chr3B:545385674..545385674 (+strand)	1632	G	MF: peroxidase activity; BP: response to oxidative stress; MF: heme binding; BP: oxidation-reduction process	Peroxidase	Plant peroxidase; Haem peroxidase, plant/fungal/bacterial; Haem peroxidase; Peroxidases haem-ligand binding site; Peroxidase, active site
	TraesCS3B02G339500	3B	chr3B:545432618..545433981 (+strand)	1364	G	MF: peroxidase activity; BP: response to oxidative stress; MF: heme binding; BP: oxidation-reduction process	Peroxidase	Plant peroxidase; Haem peroxidase, plant/fungal/bacterial; Haem peroxidase; Peroxidases heam-ligand binding site; Peroxidase, active site
	TraesCS3B02G339600	3B	chr3B:545493643..545495202 (+strand)	1560	G	MF: peroxidase activity; BP: response to oxidative stress; MF: heme binding; BP: oxidation-reduction process	Peroxidase	Plant peroxidase; Haem peroxidase, plant/fungal/bacterial; Haem peroxidase; Peroxidases heam-ligand binding site; Peroxidase, active site
	TraesCS3B02G339700	3B	chr3B:545562324..545563678 (+strand)	1355	G	MF: peroxidase activity; BP: response to oxidative stress; MF: heme binding; BP: oxidation-reduction process	Peroxidase	Plant peroxidase; Haem peroxidase, plant/fungal/bacterial; Haem peroxidase; Peroxidases heam-ligand binding site
	TraesCS3B02G339800	3B	chr3B:545667818..545669160 (+strand)	1343	G	MF: peroxidase activity; BP: response to oxidative stress; MF: heme binding; BP: oxidation-reduction process	Peroxidase	Plant peroxidase; Haem peroxidase, plant/fungal/bacterial; Haem peroxidase; Peroxidases haem-ligand binding site
	TraesCS3B02G339900	3B	chr3B:5457066521..545709391 (+strand)	2740	G	CC: nucleus; BP: regulation of transcription, DNA-templated	40S ribosomal protein S25, putative, expressed	Ribosomal protein S25; CCR4-Not complex component, Not N-terminal domain
	TraesCS3B02G340000	3B	chr3B:545805903..545807773 (+strand)	1871	G	MF: catalytic activity; BP: cellular amino acid metabolic process; MF: carboxy-lyase activity; BP: carboxylic acid metabolic process; MF: pyridoxal phosphate binding	Tyrosine decarboxylase	Pyridoxal phosphate-dependent decarboxylase; Aromatic-L-amino-acid decarboxylase; Pyridoxal phosphate-dependent transferase, major region, subdomain 1; Pyridoxal phosphate-dependent transferase, subdomain 2; Pyridoxal phosphate-dependent transferase
	TraesCS3B02G340100	3B	chr3B:545812490..545814405 (-strand)	1916	G	BP: ubiquitin-dependent protein catabolic process	Skp1-like protein	S-phase kinase-associated protein 1-like; SKP1/BTB/POZ domain; SKP1 component, dimerisation; SKP1 component, POZ domain
	TraesCS3B02G340200	3B	chr3B:546182533..546183786 (-strand)	1254	G	BP: ubiquitin-dependent protein catabolic process	SKP1-like protein	S-phase kinase-associated protein 1-like; SKP1/BTB/POZ domain; SKP1 component, dimerisation; SKP1 component, POZ domain
	TraesCS3B02G340300	3B	chr3B:546820572..546831016 (-strand)	10445	G		Anthocyanin 3'-O-beta-glucosyltransferase
	TraesCS3B02G340400	3B	chr3B:547054749..547060421 (- strand)	5673	TE?	MF: protein binding	F-box family protein-like	F-box domain; Leucine-rich repeat domain, L domain-like
